# Supplementary material for: Causal associations between liver traits and Colorectal cancer: a Mendelian randomization study
Source: BMC Med Genomics. 2023 Dec 6;16:316. doi: 10.1186/s12920-023-01755-w (PMC10699049; doi:10.1186/s12920-023-01755-w)
Supplement: Supplementary file 2 — Supplementary Material 2 [file 12920_2023_1755_MOESM2_ESM.xlsx]

## Sheet: mvivs
	exposure beta				exposure pval				exposure se
SNP	Liver enzyme levels (alanine transaminase)	Liver volume	Percent liver fat	Liver iron content	Liver enzyme levels (alanine transaminase)	Liver volume	Percent liver fat	Liver iron content	Liver enzyme levels (alanine transaminase)	Liver volume	Percent liver fat	Liver iron content	outcome beta	outcome pval	outcome se
rs10075805	-0.0055883	0.00836753	0.00395914	0.00924714	3.9e-38	0.28	0.64	0.28	0.000433137	0.00771356	0.00849584	0.00851965	-0.02	0.485801	0.0287
rs1030270	-0.00647175	-0.000154412	-0.000122109	0.00117493	6.4e-15	0.99	0.99	0.94	0.0008359	0.0148701	0.0164088	0.0164548	0.0377	0.348	0.0402
rs10420309	-0.00230417	0.000258449	-0.0128399	-0.0029113	4.1e-09	0.97	0.0980009	0.709999	0.000393228	0.00706613	0.00775954	0.00779108	-0.0199	0.4641	0.0272
rs10774169	-0.00241951	-0.0082162	-0.0110183	-0.000763505	2.6e-08	0.29	0.2	0.93	0.000435585	0.00783938	0.00863036	0.00865399	0.0661	0.0196598	0.0283
rs1077835	-0.00351813	0.0046109	-0.00614378	0.000993381	1.1e-13	0.58	0.51	0.92	0.000469983	0.00843868	0.00929189	0.00931092	-0.0124	0.6856	0.0306
rs10787429	-0.00582193	-0.00514786	-0.0603897	0.000423519	2.8e-39	0.51	2.8e-12	0.96	0.000436471	0.00784993	0.0086436	0.00866244	0.008	0.7795	0.0287
rs10833712	0.00281275	-0.00693144	-0.0101767	-0.0108594	3.7e-13	0.33	0.19	0.16	0.000395428	0.00707555	0.00778523	0.00780242	-0.0164	0.542099	0.027
rs10841520	-0.00315989	-0.00296753	-0.0241552	0.00335314	4e-11	0.73	0.012	0.73	0.000489571	0.00876264	0.00964884	0.00967525	-0.0335	0.2817	0.0311
rs10887777	0.00297497	-0.0107351	0.00872865	-0.0118881	2.1e-11	0.18	0.32	0.17	0.000443168	0.00791558	0.00871917	0.00873816	0.0337	0.2893	0.0318
rs10900229	-0.00259976	-0.000995484	-0.00412599	0.0128069	4.9e-09	0.9	0.64	0.14	0.000441264	0.00792818	0.00873069	0.00874971	0.0087	0.7605	0.0287
rs10913481	0.00252803	0.0104452	0.0105074	0.00322921	1.3e-08	0.21	0.25	0.719999	0.000461801	0.00829527	0.00913083	0.00915421	-0.0184	0.5687	0.0322
rs10971930	0.00377716	0.0193496	0.0314734	-0.0117069	1.1e-10	0.0649995	0.0064	0.31	0.000583176	0.0104853	0.0115335	0.0115559	0.0584	0.1396	0.0395
rs1107364	0.00235669	0.00239965	-0.00442063	0.00670972	2.9e-09	0.73	0.57	0.39	0.000391508	0.00705656	0.00777696	0.00779546	-0.0084	0.7536	0.0267
rs111655426	-0.0204484	-0.0468272	0.00588054	-0.025524	2.1e-37	0.11	0.85	0.43	0.00160131	0.0290248	0.0319271	0.0320082	-0.0438	0.457999	0.059
rs11167753	0.00232086	0.00962405	0.00144318	0.0163881	3.8e-08	0.21	0.87	0.0549997	0.000431127	0.00771885	0.00850109	0.00852492	-0.0081	0.783401	0.0296
rs112574791	-0.0408055	0.0519464	0.0667542	0.0339682	3.6e-124	0.0870001	0.0460002	0.31	0.00172656	0.0303148	0.0333794	0.0334643	-0.0614	0.6206	0.1239
rs114165349	0.0169768	0.135348	0.0112255	0.00224302	2.2e-39	4.8e-09	0.66	0.93	0.00129585	0.0231169	0.0254455	0.0255107	-0.0277	0.6995	0.0717
rs115380467	0.00246108	0.0219048	-0.0204711	0.163174	0.0830004	0.35	0.43	3e-10	0.00127727	0.0234013	0.0258366	0.0258952	0.0876	0.3331	0.0905
rs11543269	-0.00680169	0.0148251	-0.0140558	-0.00573802	1e-30	0.16	0.22	0.62	0.000590857	0.0104854	0.0115398	0.0115636	0.0617	0.132	0.0409
rs11582968	0.00598949	-0.00270489	0.0272142	0.0188646	1.6e-15	0.84	0.0680002	0.21	0.000747233	0.0135296	0.0148936	0.0149318	0.0459	0.4957	0.0674
rs11601507	0.00809281	0.0204493	0.0152197	-0.0294808	2.1e-27	0.13	0.31	0.05	0.000755091	0.0136701	0.0150325	0.0150657	-0.028	0.5736	0.0498
rs11621792	0.00364212	0.0191696	0.022789	0.00164417	4e-19	0.00659994	0.00329997	0.83	0.000393338	0.00705403	0.00776144	0.00777922	-0.0233	0.3973	0.0276
rs11657440	0.00458684	0.000806868	0.000517909	-0.00125696	1.1e-32	0.91	0.95	0.87	0.000395092	0.00710651	0.0078209	0.00783885	0.0325	0.2272	0.0269
rs11727676	0.00488232	0.0171891	0.0201123	0.014746	1e-13	0.15	0.12	0.26	0.000656757	0.0118873	0.0130912	0.0131235	0.1412	0.00290898	0.0474
rs117643180	0.0107023	-0.0145538	0.00298839	0.0236258	4.2e-18	0.51	0.9	0.33	0.00123261	0.0221388	0.0243225	0.0243783	-0.1919	0.0294103	0.0881
rs11770163	0.00283292	0.0127878	0.00287089	0.0124178	1.6e-12	0.0850002	0.73	0.13	0.000413432	0.00742914	0.0081815	0.00820455	-0.0599	0.0312198	0.0278
rs11837319	-0.0029251	-0.0132601	-0.0223862	-0.0110658	1.5e-11	0.089	0.00899995	0.2	0.000432668	0.00778578	0.00857014	0.0085936	-0.0181	0.585901	0.0333
rs11875971	-0.00254139	-0.000166749	-0.00560976	-0.00241255	2.4e-08	0.98	0.54	0.79	0.000459353	0.00827498	0.0091072	0.00912598	-0.0371	0.1837	0.0279
rs11938781	0.00301555	-0.0133367	0.0178037	-0.016093	5.8e-09	0.16	0.0879995	0.12	0.000525905	0.00946176	0.0104217	0.0104474	-0.0002	0.9959	0.043
rs11986065	0.00354632	0.000760336	0.00546048	-0.0114652	1.4e-14	0.93	0.55	0.21	0.000456511	0.00824053	0.00907332	0.00909638	0.0539	0.0694896	0.0297
rs12202204	0.00219021	-0.0196411	0.00686194	0.0051228	4.6e-08	0.00840001	0.4	0.53	0.000418827	0.00744858	0.00820497	0.00813636	0.0037	0.9013	0.0302
rs12320328	-0.00415284	-0.0139956	-0.0137383	0.00337554	6.2e-10	0.27	0.33	0.81	0.000701204	0.0127218	0.0140088	0.0140472	-0.036	0.3394	0.0377
rs12405515	-0.00224088	-0.0186113	-0.0129358	0.00269621	1.9e-08	0.00840001	0.0959997	0.73	0.000392222	0.00706638	0.00777856	0.00779848	0.0102	0.703399	0.0269
rs12414592	-0.00442204	-0.000104681	-0.0311884	0.00337077	3.3e-19	0.99	0.0017	0.73	0.000502899	0.00901734	0.00993661	0.00995826	0.05	0.1635	0.0359
rs12432645	0.00299477	0.0131284	0.03538	0.00251992	4.8e-12	0.0990011	5.2e-05	0.77	0.000444531	0.00794894	0.00874499	0.00876501	-0.003	0.9222	0.0303
rs12442886	0.00259649	0.00806296	3.72e-05	-0.00758789	1.1e-08	0.32	1	0.39	0.000453312	0.00807281	0.00889046	0.00890866	-0.0306	0.3305	0.0314
rs12484801	0.0196544	0.0234837	0.196973	0.00596254	1.2e-298	0.015	5.5e-77	0.58	0.000533698	0.00965381	0.0106064	0.0106369	0.0271	0.4244	0.0339
rs12500824	-0.00379655	0.00320137	-0.0219335	-0.0127498	3.1e-21	0.66	0.0061	0.11	0.000406059	0.00725669	0.00799262	0.00801232	-0.0462	0.099339	0.028
rs12516167	-0.00562353	-0.00632641	-0.0241921	0.0185681	3.5e-08	0.73	0.22	0.35	0.00102835	0.0180508	0.0198611	0.0199168	-0.0693	0.1639	0.0498
rs1260326	-0.000675652	-0.0636217	-0.0442715	-0.0232064	0.061	5.4e-19	1.9e-08	0.00329997	0.000396682	0.0071455	0.00787311	0.00789098	0.0653	0.0198098	0.028
rs12792832	0.0045081	0.00402463	0.0195507	-0.0149019	1.7e-08	0.79	0.23	0.36	0.000819956	0.0148334	0.0163228	0.0163588	-0.0588	0.4347	0.0752
rs12894146	0.00337475	0.0182257	0.0237682	-3.98e-05	9.9e-19	0.00940005	0.0021	1	0.000390779	0.00701773	0.00771906	0.00773673	-0.0179	0.5038	0.0267
rs12904	-0.00530168	0.0166091	0.0123155	-0.0010717	5.2e-43	0.0189998	0.11	0.89	0.00039364	0.00705908	0.00777369	0.0077936	-0.0246	0.3548	0.0266
rs12946564	-0.00252651	0.0176947	-0.00940201	0.00709813	1.3e-08	0.025	0.28	0.41	0.000439975	0.00789015	0.00868665	0.00870658	-0.0182	0.554501	0.0308
rs12979186	0.00249311	-1e-05	-0.0074733	-0.010458	1.4e-11	1	0.33	0.18	0.000388198	0.00699732	0.0076856	0.00771684	0.0284	0.2951	0.0271
rs13026251	0.00263441	0.0096081	0.00358487	0.0132485	9.5e-11	0.2	0.67	0.11	0.000419516	0.00752166	0.00828821	0.00830702	0.0052	0.8518	0.0279
rs13062221	-0.00218674	-0.0119213	-0.0125652	-0.000371681	2.8e-08	0.0920005	0.11	0.96	0.000393218	0.0070664	0.00778032	0.00779883	-0.0596	0.03004	0.0275
rs13083375	-0.00690905	-3.49e-05	-0.0353899	-0.00370629	7.1e-32	1	0.00269998	0.75	0.000600308	0.0107006	0.0117909	0.0118189	-0.0025	0.9444	0.0352
rs13108218	-0.00306848	-0.0267157	-0.00114688	0.00896067	9.2e-15	0.000230001	0.89	0.26	0.000402831	0.00725644	0.00799242	0.00801212	-0.0528	0.0648799	0.0286
rs13234407	-0.002313	0.00196489	-0.0076683	0.00734787	4.2e-09	0.780001	0.32	0.34	0.000388854	0.00697362	0.00767766	0.00769929	0.035	0.1886	0.0266
rs132642	0.00852867	-0.00821786	-0.00831292	-0.0148989	5.5e-60	0.38	0.42	0.15	0.000519278	0.00941198	0.010344	0.0103737	-0.0179	0.654	0.0398
rs13275089	-0.00334731	-0.0152388	-0.0110908	0.00474286	1.6e-17	0.0350002	0.16	0.55	0.000402548	0.0072144	0.00794525	0.00796544	0.0058	0.838	0.0285
rs1332329	-0.00231777	-0.00186485	-0.00919278	-0.0193552	2.1e-08	0.8	0.25	0.017	0.00040773	0.00731296	0.00805576	0.00807331	-0.0297	0.2722	0.027
rs13389219	-0.00454003	-0.0230404	-0.032669	0.0078576	1.7e-30	0.0012	3.1e-05	0.32	0.000396874	0.00711488	0.00783691	0.0078547	-0.0306	0.2742	0.028
rs139974673	0.000229496	0.2137	0.110413	-0.0265648	0.98	4.9e-21	1e-05	0.29	0.00122336	0.0227082	0.0250019	0.0250531	-0.2589	0.1499	0.1798
rs140517069	0.00779715	-0.0363702	-0.0322129	-0.0186598	4.7e-08	0.15	0.24	0.5	0.00141847	0.024983	0.027534	0.0276112	-0.1532	0.0121099	0.0611
rs141117801	-0.00623748	0.0317964	0.00363431	-0.00093062	3.7e-22	0.00589997	0.780001	0.94	0.000646463	0.0115555	0.0127224	0.0127484	0.0226	0.6511	0.05
rs143001834	0.00544034	0.0126431	0.00915112	0.00587498	2.1e-11	0.4	0.58	0.719999	0.000825986	0.0150408	0.0165632	0.0165998	-0.0213	0.7952	0.082
rs1461729	-0.00901384	-0.122018	0.0322517	-0.0403244	2e-44	1.1e-25	0.012	0.0017	0.000643359	0.0116431	0.0128112	0.0128437	0.0727	0.0688906	0.0399
rs1487445	-0.00224731	-0.0104242	-0.0223984	-0.000878531	2.6e-09	0.14	0.00369999	0.91	0.000389606	0.00701591	0.00772735	0.00766274	0.0359	0.1778	0.0266
rs1497406	0.00705001	-0.017357	-0.00547044	-0.00393918	4.7e-72	0.0140001	0.48	0.61	0.000391978	0.00704424	0.00775476	0.00777461	-0.0246	0.3885	0.0285
rs1594320	-0.00423018	-0.000529855	-0.000586792	-0.0117449	1.1e-22	0.94	0.94	0.16	0.000425262	0.00763719	0.00841623	0.00843625	0.01	0.745501	0.0307
rs17138478	-0.00569442	0.0150743	-0.00384548	-0.0198563	4.9e-23	0.15	0.74	0.0840001	0.000580616	0.0104266	0.0114651	0.0114914	0.0272	0.4592	0.0368
rs17145738	0.00608592	-0.0136866	0.0139034	-0.0184781	3.9e-25	0.2	0.24	0.12	0.000591679	0.0107304	0.011818	0.0118513	0.0594	0.1348	0.0397
rs17195603	-0.00451807	-0.0162967	-0.0254642	-0.0113485	7.3e-12	0.17	0.0519996	0.39	0.00066266	0.0118972	0.0131068	0.013138	0.1079	0.0287402	0.0493
rs17532490	-0.00408723	-0.000462664	-0.0128693	0.00271189	2e-09	0.97	0.35	0.85	0.000700517	0.0125868	0.0138512	0.0138791	-0.0438	0.4757	0.0613
rs17580	0.00567823	0.0395977	-0.00920677	-0.00708603	2.6e-10	0.015	0.61	0.69	0.000912676	0.0162198	0.0178243	0.0178651	0.0827	0.553701	0.1396
rs17710008	0.00310765	0.00476759	0.00520276	-0.0154074	1.1e-09	0.59	0.6	0.12	0.000502465	0.00896724	0.0098747	0.00979213	-0.0213	0.5919	0.0398
rs1801689	0.0145378	0.0397589	0.111507	0.00937129	1.7e-39	0.0549997	1e-06	0.68	0.00113139	0.0207438	0.0228094	0.0228617	0.0094	0.945	0.1358
rs181450148	0.0146452	-0.013517	0.0053339	0.00668783	1.7e-19	0.64	0.87	0.83	0.00164227	0.0285693	0.0314649	0.0315449	-0.0355	0.789	0.1325
rs188247550	0.0190293	0.0901144	0.336267	0.0141506	8.7e-27	0.00299999	6.7e-24	0.67	0.00178384	0.0303644	0.0333567	0.0334923	-0.0229	0.716101	0.063
rs1882862	0.00420236	-0.0196078	0.0148167	-0.00450238	6e-12	0.0680002	0.21	0.7	0.000599547	0.0107492	0.011829	0.0118529	0.0324	0.3965	0.0382
rs1890426	0.0032471	-0.0132727	-0.0187242	0.00263116	5.8e-16	0.0629999	0.017	0.74	0.000396379	0.00713355	0.00785486	0.00778918	0.0085	0.750501	0.0269
rs1892535	0.00364858	0.00895366	0.00752102	0.0107928	7e-13	0.32	0.450001	0.28	0.00050132	0.00899851	0.00990508	0.00993045	0.0016	0.9562	0.0283
rs2000469	-0.00254584	0.0090518	0.0118697	0.00187357	2.1e-10	0.21	0.14	0.82	0.000405958	0.00728781	0.00801006	0.00803304	-0.0239	0.4035	0.0286
rs2001613	0.002326	0.00789646	0.0074721	0.00190146	5.6e-10	0.26	0.33	0.81	0.000389962	0.00699719	0.00770296	0.00772063	0.0116	0.667699	0.027
rs2114271	-0.00325839	0.011526	0.00851479	-0.0051181	6.8e-11	0.2	0.39	0.6	0.000494971	0.00893007	0.00983161	0.00985679	0.0418	0.2296	0.0348
rs2127015	0.00384296	0.0090073	0.01972	-0.0175797	2.8e-22	0.2	0.0109999	0.0230001	0.000390037	0.00700001	0.00770837	0.00772416	-0.0605	0.0240298	0.0268
rs217184	-0.00473339	0.00636985	-0.0294291	0.013229	1.1e-22	0.47	0.00239999	0.17	0.000493578	0.00881104	0.00970332	0.00972565	-0.0352	0.2781	0.0325
rs2229742	0.00453886	-0.00277049	0.000761544	-0.0214632	2.9e-12	0.81	0.95	0.0879995	0.000639509	0.0114243	0.0125665	0.0125919	0.0294	0.4837	0.0421
rs2241160	-0.00222477	-0.000126938	-0.0144913	-0.0156639	7.6e-09	0.99	0.0629999	0.0449997	0.000393261	0.00706252	0.00778023	0.00779789	-0.0197	0.467599	0.0271
rs2250127	-0.0028612	0.001468	0.00142215	-0.0106582	1.1e-10	0.86	0.87	0.23	0.000451591	0.00808585	0.00890696	0.00893193	0.0573	0.1155	0.0364
rs235314	-0.00320573	0.00424426	0.00295864	-0.00501112	5.4e-17	0.54	0.7	0.52	0.000390482	0.00700512	0.00770502	0.0077206	-0.0141	0.5972	0.0268
rs2356864	0.00267483	0.00960762	0.0144035	-0.00182713	7.7e-12	0.17	0.0599998	0.81	0.000387966	0.00694995	0.00765013	0.00766972	-0.0732	0.01011	0.0285
rs236651	0.0026085	0.00925209	0.0143542	4.04e-05	8.5e-11	0.21	0.0779992	1	0.000412073	0.00738743	0.00813228	0.00815519	-0.0081	0.762	0.0267
rs2544645	-0.0029785	-0.00731598	0.0160128	-0.00419531	7.7e-12	0.34	0.0589997	0.62	0.000433176	0.00768513	0.00846434	0.00848807	-0.0381	0.2293	0.0317
rs2642438	0.00676311	0.00628605	0.0544951	-0.010327	6.2e-57	0.41	9.6e-11	0.22	0.000423765	0.00764276	0.00841918	0.00844074	-0.0106	0.719	0.0296
rs2710804	-0.00278034	0.00136472	-0.0108988	-0.00139464	1.2e-11	0.85	0.17	0.86	0.000401267	0.00719465	0.00792056	0.00794288	-0.0166	0.5512	0.0278
rs2812208	-0.0103003	0.0383317	-0.0281694	-0.030836	1.9e-14	0.1	0.27	0.23	0.00135924	0.0233948	0.0257062	0.025758	-0.0394	0.663901	0.0906
rs2836755	0.00250468	0.0242821	0.00329117	0.00596682	1.5e-10	0.000850002	0.68	0.46	0.000405248	0.00727845	0.00800846	0.00802465	-0.0148	0.578599	0.0267
rs28431971	-0.00327142	-0.00630616	-0.0529477	-0.00466878	9.6e-13	0.43	1.9e-09	0.6	0.000445664	0.0080035	0.00881333	0.00883506	0.0398	0.2358	0.0335
rs28471687	0.00496216	-0.0107957	0.0012838	0.00309868	1.4e-12	0.41	0.93	0.83	0.000723492	0.0130391	0.014349	0.0143855	0.0295	0.6782	0.0711
rs2862954	-0.0120693	-0.00724716	-0.0232484	-0.00765082	9.29e-215	0.3	0.00230001	0.32	0.000388513	0.00693722	0.00763645	0.00765309	-0.0116	0.6716	0.0273
rs2862996	-0.00246816	-0.014673	-0.0163529	-0.00295241	3.1e-09	0.0519996	0.0490004	0.719999	0.000420178	0.00754184	0.00830057	0.00831891	0.0276	0.3401	0.0289
rs28650012	-0.00490086	0.0215342	0.00083897	-0.0187598	3.4e-30	0.00589997	0.92	0.0299999	0.00043655	0.0078212	0.00861255	0.00863237	-0.0027	0.9279	0.0297
rs2874282	-0.00277769	0.00807491	-0.00669177	-0.00667855	1e-12	0.25	0.38	0.39	0.00039147	0.00699719	0.00769727	0.0077128	0.0011	0.9671	0.0268
rs288139	-0.00307514	0.00185127	0.00102366	-0.00279848	9.9e-11	0.82	0.91	0.760001	0.000467315	0.0083457	0.00919383	0.00921961	-0.0353	0.243	0.0302
rs28929474	0.0230928	0.095721	-0.0532161	-0.0552481	3.8e-63	0.000189998	0.0599998	0.051	0.00139548	0.0256828	0.0282711	0.0283358	-0.1598	0.0942193	0.0955
rs2943654	0.00522133	0.015153	0.0212263	0.0127532	1.1e-38	0.0369999	0.00809991	0.11	0.000405217	0.0072801	0.00802199	0.00804019	-0.0297	0.2814	0.0276
rs2954021	-0.00813488	-0.0208115	-0.0412655	-0.0121746	4.5e-98	0.00280001	7.4e-08	0.11	0.000388654	0.00696239	0.00766939	0.00768888	-0.0129	0.628699	0.0266
rs2963431	0.00254442	0.0192408	0.0198889	0.0163075	4.9e-08	0.02	0.0280001	0.0729995	0.000457338	0.00823829	0.00907729	0.00910274	-0.0242	0.5046	0.0363
rs2980682	0.00325707	-0.00315296	0.0184549	-0.00359922	1.8e-15	0.67	0.0230001	0.66	0.000410918	0.00739366	0.00814218	0.00816288	0.0037	0.8935	0.028
rs3123129	-0.0026329	0.00334779	-0.0100682	0.0080068	4.8e-11	0.64	0.2	0.31	0.000401484	0.0071887	0.00791369	0.00784752	0.0051	0.8527	0.0275
rs3184504	-0.0045174	-0.00192159	-0.00620592	-0.000811997	5.8e-31	0.780001	0.42	0.92	0.000388994	0.00696641	0.00767255	0.00769356	0.042	0.1204	0.027
rs339969	0.00381502	-4.37e-05	0.0032807	0.00284487	1.2e-22	1	0.68	0.719999	0.000398777	0.00718263	0.00790998	0.00792618	0.0483	0.1032	0.0296
rs34696920	-0.0030255	0.0060598	-0.0107064	0.00631209	8.2e-09	0.52	0.3	0.54	0.000523194	0.00934369	0.0102915	0.0103127	0.0157	0.658901	0.0355
rs35742417	-0.00334182	-0.0138367	-0.0133038	-0.0189674	8.5e-12	0.12	0.18	0.0519996	0.00050298	0.00892915	0.00983489	0.00975266	0.0338	0.2966	0.0323
rs3731714	-0.00266668	0.0109405	0.0113677	0.0115181	7e-11	0.15	0.17	0.17	0.000418476	0.00751558	0.00828393	0.00830273	0.0162	0.5734	0.0288
rs3794701	0.00241314	0.00683594	0.00544008	-0.010497	7e-10	0.33	0.48	0.18	0.000391361	0.00701779	0.00772517	0.00774294	0.005	0.8533	0.0269
rs3795445	0.00214492	0.00457208	0.0226103	0.00450065	2.6e-08	0.51	0.00329997	0.56	0.000401498	0.0069956	0.00770231	0.00772203	0.0117	0.664	0.027
rs3824488	-0.00368892	0.0401367	-0.00263839	0.0136853	1.6e-08	0.000959997	0.84	0.31	0.000676246	0.0121602	0.0133792	0.0134052	-0.0094	0.8306	0.0438
rs3847263	0.00222151	0.00217443	0.004001	0.00828007	1.9e-08	0.760001	0.6	0.28	0.0003896	0.00699033	0.00769528	0.0077102	-0.0619	0.0206201	0.0268
rs4074793	0.00550211	-0.0104842	-0.0110091	-0.0157438	1.9e-14	0.43	0.450001	0.28	0.000737109	0.0132501	0.0145748	0.0146157	0.0296	0.5664	0.0516
rs4075185	0.0025447	0.00520087	-0.00822877	-0.00324688	2.8e-09	0.51	0.34	0.709999	0.000439602	0.00789473	0.00867034	0.00869522	0.0023	0.939	0.0301
rs4077189	-0.00421563	-0.0169818	-8.87e-06	0.0222477	6.6e-10	0.16	1	0.0929994	0.000668961	0.0120019	0.0132258	0.0132572	0.0331	0.4911	0.0481
rs4084164	-0.00326311	-0.00615259	-0.0169002	-0.00291839	1.1e-16	0.4	0.0340001	0.719999	0.000403818	0.00726147	0.00799237	0.00801002	-0.0304	0.2698	0.0275
rs429358	-0.0085211	-0.0517486	-0.123029	-0.0228148	1.1e-56	1e-07	1e-30	0.0329997	0.000537635	0.00972655	0.010679	0.0107224	0.0151	0.670199	0.0354
rs4323719	0.00275921	0.0105359	0.0147272	0.00143295	1.1e-12	0.13	0.0560003	0.85	0.000390625	0.00699946	0.00770847	0.00772821	0.0051	0.8492	0.027
rs438568	-0.00353689	0.0120485	0.0038638	-0.00715413	1.1e-18	0.0929994	0.62	0.37	0.000399106	0.00717409	0.00789783	0.00791405	-0.017	0.5467	0.0282
rs445	0.00689352	0.024852	-0.0108634	0.000586964	1.5e-26	0.0369999	0.41	0.96	0.000658816	0.0119423	0.0131359	0.0131729	0.101	0.0762307	0.057
rs4503880	-0.00802734	0.0192663	-0.00219043	0.00211671	4.2e-63	0.0269998	0.82	0.83	0.000486888	0.00868591	0.00955966	0.00957938	0.0154	0.628599	0.0318
rs4647222	-0.00299979	-0.00223399	-0.00606208	-0.00458463	4e-15	0.75	0.43	0.55	0.00039181	0.00698907	0.00769651	0.00771482	-0.0456	0.0970801	0.0275
rs4711456	0.00222444	-0.02511	-0.000911707	0.00452439	3.5e-08	0.000669993	0.91	0.57	0.00041177	0.00738485	0.0081323	0.0080643	-0.0664	0.0206201	0.0287
rs4806498	0.00241482	0.00853422	0.0332855	0.0110473	1.6e-09	0.23	1.8e-05	0.16	0.000393663	0.00706283	0.00775515	0.00778667	0.0372	0.1716	0.0272
rs4835265	0.0096823	-0.019885	-0.0192204	0.00979463	7.7e-76	0.0389996	0.0700003	0.36	0.000532137	0.00962024	0.0105973	0.0106234	-0.0443	0.212	0.0355
rs488218	-0.00451066	-0.00447036	-0.0151003	0.0242567	8.6e-10	0.74	0.3	0.0980009	0.000731504	0.0133078	0.0146411	0.0146706	-0.0859	0.0527898	0.0443
rs4925546	-0.00335963	0.00563556	0.00165274	-0.00256577	8.2e-17	0.44	0.84	0.75	0.000401569	0.00722474	0.00795554	0.00797591	0.0085	0.759401	0.0276
rs4948099	-0.00271597	0.00229836	0.0117348	-0.00356624	4.4e-10	0.780001	0.19	0.69	0.000452303	0.0081178	0.00893968	0.00896487	-0.0191	0.5886	0.0353
rs4951163	0.00421643	-0.0252126	0.00422996	-0.0070127	2.1e-09	0.0470002	0.760001	0.62	0.000704957	0.0126819	0.0139571	0.0139928	0.0504	0.3056	0.0492
rs4976033	0.00275662	0.00900239	0.0146043	0.00191023	1.8e-12	0.21	0.0649995	0.81	0.00040137	0.00718935	0.00791585	0.00793804	0.0054	0.8408	0.0271
rs505922	0.00487199	-0.0146639	0.0202625	-0.0171426	1.8e-32	0.0519996	0.015	0.0389996	0.000418068	0.00753176	0.00828857	0.00830464	0.0295	0.2705	0.0268
rs519790	0.0039489	-0.00873403	-0.00200947	0.00180486	3.4e-22	0.23	0.8	0.82	0.000409471	0.00733621	0.00807386	0.00809169	-0.0176	0.5579	0.03
rs55747905	-0.00602034	-0.0145855	-0.0066803	0.0264751	4.5e-33	0.11	0.5	0.00840001	0.000505726	0.009097	0.0100102	0.0100384	0.0225	0.5276	0.0356
rs56094641	0.00350445	0.0415407	0.0237066	-0.0132671	1.5e-18	6.2e-09	0.00259998	0.0929994	0.000396401	0.00714993	0.00787018	0.00788829	0.0126	0.6391	0.027
rs571174	0.0024479	0.00631294	0.0132277	-0.00454745	8.4e-09	0.41	0.11	0.59	0.000421399	0.00761108	0.00837512	0.00839362	0.0212	0.4651	0.029
rs5752776	0.00415996	0.0042431	-0.00380331	0.014382	8.5e-25	0.57	0.64	0.08	0.000415156	0.00744972	0.00818272	0.0082062	0.0328	0.2822	0.0305
rs58542926	0.01705	0.0864294	0.333425	0.0358163	1.8e-119	6.8e-11	2.5e-116	0.0140001	0.000739039	0.013246	0.0145425	0.0146017	-0.0256	0.6362	0.0542
rs599839	0.00254446	-0.0216142	-0.0163713	-0.0121245	1.8e-08	0.00949992	0.0739997	0.19	0.000461561	0.00832843	0.00916664	0.00919011	-0.0213	0.5095	0.0322
rs60140950	0.00497849	-0.00393079	0.0016345	-0.00523056	2.7e-20	0.69	0.88	0.630001	0.000547322	0.00992369	0.0109287	0.0109587	0.0296	0.4831	0.0422
rs6034011	0.00305979	-0.0010497	0.0100993	0.0197209	4.4e-13	0.89	0.22	0.0179999	0.000416659	0.00754887	0.00831141	0.00832849	0.0393	0.1775	0.0291
rs60856912	0.00448251	0.0182937	0.00121789	0.0146302	3.7e-17	0.0560003	0.91	0.17	0.000529869	0.00956731	0.010532	0.0105562	0.0121	0.7106	0.0325
rs6132835	0.00258747	0.035363	0.0273253	0.00775018	1.8e-11	4.6e-07	0.0004	0.32	0.000391844	0.00701559	0.00772267	0.00773853	-0.0197	0.4591	0.0267
rs61856806	0.00376197	-0.0239851	-0.0233307	-0.0219388	3.5e-14	0.008	0.0189998	0.0280001	0.000503563	0.00903783	0.00995358	0.00997527	0.009	0.7958	0.035
rs62505473	0.00219045	0.0113519	0.0127508	-0.00627426	1.9e-08	0.11	0.1	0.42	0.00039549	0.00712111	0.00784318	0.00786312	-0.0044	0.8729	0.0272
rs62523081	0.00251708	0.00421936	0.00221987	0.0012543	4.9e-10	0.56	0.780001	0.88	0.000404949	0.00725119	0.00798436	0.00800465	-0.0191	0.4834	0.0272
rs625899	-0.0031738	-0.00299712	-0.00157635	0.0135957	2.6e-13	0.7	0.85	0.1	0.000424958	0.00766024	0.00843642	0.00836588	0.037	0.2066	0.0293
rs631695	0.00232261	0.0180644	0.0125042	0.00573516	2.1e-09	0.0109999	0.11	0.46	0.00039378	0.00707265	0.00778351	0.00780071	-0.0023	0.9314	0.0271
rs645040	0.00539967	0.00697911	0.0159637	-0.0297001	1.4e-31	0.4	0.0840001	0.00129999	0.000463419	0.00837453	0.00922601	0.00924796	0.0321	0.3873	0.0372
rs6557781	-0.00417384	-0.00480615	-0.0210367	-0.0220532	5e-15	0.62	0.0470002	0.0379997	0.000541286	0.00962758	0.0106008	0.0106277	-0.066	0.0548605	0.0344
rs6684154	-0.0150708	0.00669767	-0.0585753	-0.0711222	1.4e-21	0.81	0.0539995	0.02	0.0015859	0.0276301	0.0304469	0.0305249	0.0851	0.592199	0.1588
rs66888782	0.00358705	0.00185304	0.0198963	0.00163706	2.5e-08	0.88	0.13	0.9	0.000653898	0.0117916	0.0129867	0.0130176	0.0089	0.8412	0.0446
rs6695321	0.00259907	0.00500955	0.0112994	-0.000809039	3.4e-11	0.49	0.15	0.92	0.000398444	0.00718277	0.00790801	0.00792826	0.0183	0.499401	0.027
rs67261871	0.00317079	0.00640894	0.0123968	-0.00152737	1.4e-15	0.37	0.12	0.85	0.000398229	0.00714825	0.00787297	0.0078917	-0.0117	0.6849	0.0287
rs6762589	0.00275413	-0.011926	-0.00818195	-0.00353282	2.1e-12	0.0940005	0.3	0.649999	0.000395401	0.00711455	0.00783319	0.00785183	-0.0192	0.496	0.0282
rs682798	-0.00254658	0.0102627	0.00219279	0.00597827	3.2e-10	0.16	0.79	0.46	0.000407292	0.00733121	0.00807234	0.00809497	0.0075	0.784	0.0272
rs6872156	0.00255487	0.0168442	0.0161154	0.0103591	4.4e-08	0.0439997	0.0810009	0.26	0.00047001	0.00837056	0.00922383	0.00924969	0.0197	0.5681	0.0345
rs6879279	-0.00424168	-0.00472572	0.00251485	0.00423651	3.5e-15	0.630001	0.81	0.69	0.000541106	0.00968998	0.0106655	0.0106954	-0.0208	0.556	0.0352
rs7001206	-0.00261508	-0.0048467	-0.00842212	0.00393584	1.9e-09	0.54	0.34	0.66	0.000447395	0.00798654	0.00878692	0.00880926	0.0157	0.6215	0.0318
rs7018885	-0.0038129	-0.00838072	-0.00575776	0.00897208	9.3e-18	0.3	0.51	0.31	0.00044907	0.00803704	0.00884242	0.00885957	-0.0129	0.703701	0.0338
rs702484	0.00275996	0.0127426	0.0109236	-0.0146388	1.8e-11	0.0929994	0.19	0.0810009	0.000423404	0.00759344	0.00836397	0.00838753	-0.0252	0.372	0.0282
rs7029757	-0.00541139	-0.0171825	-0.0765917	-0.012461	9.6e-16	0.15	4.8e-09	0.34	0.00066738	0.0118952	0.0130831	0.0131084	-0.051	0.3598	0.0557
rs7117339	-0.0116997	0.0104443	-0.0053485	0.0184501	1.8e-83	0.34	0.66	0.12	0.000606269	0.0108914	0.0119847	0.0120112	0.0128	0.7443	0.0391
rs7174367	-0.00274396	-0.00612343	-0.00881535	0.00399925	2.3e-12	0.39	0.26	0.61	0.000394509	0.00708508	0.00779851	0.00781448	-0.0361	0.2025	0.0284
rs7239575	-0.00218662	-0.0110035	-0.00805193	0.0052364	1.1e-08	0.11	0.29	0.5	0.000389895	0.00696464	0.00766406	0.00767987	0.014	0.5997	0.0266
rs7247349	-0.00379301	-0.0149178	-0.0102499	0.000482533	2.7e-22	0.032	0.18	0.95	0.000388466	0.0069729	0.00766021	0.00769134	-0.0275	0.302	0.0267
rs72623176	0.0089019	0.0141321	-0.0176006	0.00127982	9.8e-19	0.43	0.38	0.95	0.000999082	0.01806	0.0199044	0.0199496	-0.0118	0.7985	0.0461
rs72648770	0.00309868	0.00358667	-0.0052201	0.0158022	1.4e-09	0.69	0.6	0.11	0.000503489	0.00903771	0.00994791	0.00997319	-0.0324	0.3438	0.0342
rs72683923	-0.0143899	-0.00818333	-0.0427676	0.0103293	3.2e-25	0.74	0.12	0.7	0.00139759	0.0246672	0.0271941	0.0272564	0.3374	0.0090209	0.1292
rs72787021	0.00288552	-0.0106688	-0.0107469	0.0164148	4.4e-09	0.23	0.27	0.0920005	0.00049106	0.00883314	0.00972395	0.00974632	-0.0262	0.4285	0.0331
rs72801474	-0.00472132	-0.0283708	-0.0246843	-0.000748139	2.5e-13	0.017	0.0599998	0.95	0.000672388	0.0119341	0.0131442	0.013181	-0.0275	0.628699	0.0568
rs72959041	0.00736953	0.0455284	0.0305343	-0.00125135	7.7e-16	0.00519996	0.089	0.94	0.0009108	0.0162963	0.0179457	0.0177957	0.0089	0.8727	0.0554
rs7306710	0.00219213	-0.0204173	0.00814768	-0.00409745	1.7e-08	0.00389996	0.3	0.6	0.000392086	0.0070745	0.00778847	0.00780979	-0.0183	0.4938	0.0267
rs73087775	0.00251871	0.00601808	-0.00706347	-0.000125061	6.7e-09	0.44	0.41	0.99	0.000434076	0.00778742	0.00857597	0.00859637	0.0294	0.418	0.0362
rs73613564	-0.00263057	-0.00311975	-0.006072	0.000481175	1.3e-10	0.67	0.450001	0.95	0.000408051	0.00734993	0.00808973	0.00810635	0.0391	0.1591	0.0278
rs7402977	-0.00259864	0.00403795	0.00372849	0.00281536	5.1e-09	0.61	0.67	0.75	0.000442645	0.00797641	0.00878367	0.00880165	-0.0797	0.00750793	0.0298
rs7424120	-0.00228831	-0.0042839	0.00405322	-0.00253515	4.9e-09	0.55	0.61	0.75	0.000398065	0.00715975	0.00788936	0.00790727	-0.0232	0.3919	0.0271
rs75331444	0.00739659	-0.0351579	-0.0409955	0.0189926	3e-21	0.0129999	0.00830004	0.22	0.000784613	0.0140916	0.01552	0.0155552	0.0141	0.772101	0.0486
rs75671243	0.0105721	-0.00707047	-0.0111819	0.0165484	1.2e-22	0.719999	0.61	0.450001	0.00109698	0.0196893	0.0216411	0.0216889	-0.0133	0.8693	0.081
rs7568960	-0.0025204	-0.000292078	-0.00075769	-0.00786977	1.2e-11	0.97	0.92	0.31	0.000390839	0.00697084	0.00768309	0.00770053	-0.0029	0.9143	0.0266
rs7577758	0.000121568	-0.00371597	0.00396502	0.0606348	0.88	0.649999	0.66	3.6e-11	0.000461878	0.00829421	0.00914095	0.0091617	0.0307	0.3007	0.0297
rs76118307	0.00535642	0.00814236	0.0190685	0.0024935	8.8e-11	0.6	0.26	0.88	0.000856838	0.0155087	0.0170662	0.0171039	-0.0946	0.092809	0.0563
rs76172548	0.00745169	0.0416708	0.0499478	0.00320234	3.6e-13	0.025	0.015	0.88	0.00105543	0.0186433	0.0204946	0.0205471	-0.0116	0.876	0.0743
rs76895963	-0.0120223	-0.0417606	-0.111353	0.0721426	4.1e-16	0.13	0.000219999	0.017	0.00150349	0.0274012	0.0301435	0.030226	0.1115	0.1605	0.0794
rs77094191	-0.00494285	0.000741334	-0.00345405	0.00476997	3e-10	0.96	0.82	0.760001	0.000786616	0.0140769	0.0155095	0.0155477	0.0648	0.2742	0.0593
rs7740107	0.00302291	-0.0239859	0.00700266	-0.00121606	4.9e-12	0.00239999	0.42	0.89	0.000440386	0.0079123	0.00871596	0.00864308	0.0051	0.8658	0.0301
rs77644333	-0.00295589	0.00602308	0.00349568	-0.0165212	1.5e-08	0.52	0.73	0.11	0.000518548	0.00927787	0.0102089	0.0102287	0.0279	0.4076	0.0337
rs78173412	-0.00520665	-0.0121934	0.010111	0.0245671	1.9e-09	0.44	0.56	0.16	0.000878845	0.0158084	0.0173937	0.0174287	0.0248	0.6758	0.0594
rs78376817	0.0042338	-0.0112498	-0.00197154	0.00256299	7.2e-22	0.16	0.82	0.77	0.000443412	0.00797176	0.0087753	0.00879618	0.0026	0.9355	0.0316
rs78843689	-0.00448472	0.0105144	0.00884738	-0.00219339	9.3e-10	0.43	0.54	0.88	0.000733894	0.0132383	0.0145795	0.0146126	0.0383	0.3801	0.0436
rs79124660	-0.0060955	-0.00206412	-0.0218512	-0.00915334	2.3e-10	0.9	0.25	0.630001	0.000958028	0.0172227	0.0189433	0.0189845	0.0563	0.4081	0.068
rs7916672	0.00221937	0.00626833	0.00299949	-0.0143131	4.5e-08	0.38	0.7	0.0690001	0.000396818	0.00712057	0.00784147	0.00785855	-0.033	0.2192	0.0268
rs79287178	-0.0180379	0.151085	0.0331984	0.059313	1e-55	8e-13	0.15	0.0109999	0.00117217	0.0210988	0.0232737	0.023329	-0.1568	0.0198802	0.0673
rs7966357	-0.00288008	0.000521661	-0.00839522	-0.00130951	7.5e-13	0.94	0.29	0.87	0.00040616	0.00727732	0.00801407	0.00803601	0.0836	0.003697	0.0288
rs7999034	-0.00271606	0.000648496	-0.0138942	-0.0115286	7.6e-12	0.93	0.0769999	0.14	0.000397104	0.00714861	0.00786407	0.00787993	-0.0033	0.9036	0.0274
rs8041057	-0.00425587	0.0117017	0.0180391	-0.0119091	1.4e-23	0.13	0.0340001	0.16	0.000430004	0.0077478	0.00852968	0.00854714	-0.0738	0.00978093	0.0286
rs805047	0.00326396	0.00942559	0.00757577	-0.00240194	5.3e-16	0.19	0.34	0.760001	0.000399312	0.0071785	0.00789961	0.00791983	0.0181	0.5372	0.0293
rs8065221	0.00213112	0.0134867	0.0147666	-0.0184762	4.9e-08	0.0580003	0.0599998	0.0189998	0.000399161	0.00712357	0.00784207	0.00786007	-0.0587	0.0316002	0.0273
rs8114057	-0.00245612	0.00583689	0.0138281	-0.0148909	2e-10	0.41	0.0739997	0.0549997	0.00039161	0.0070286	0.00773819	0.00775409	0.0098	0.7151	0.0269
rs819140	-0.00344061	-0.0213893	-0.0128577	0.00874996	1.6e-19	0.00239999	0.0969996	0.26	0.000390736	0.007046	0.00775721	0.00777314	0.0343	0.2019	0.0269
rs917116	0.00400822	0.000275338	0.0197522	0.0100407	6.1e-17	0.97	0.0369999	0.29	0.000475949	0.00859118	0.00946047	0.00948713	-0.0268	0.4343	0.0343
rs9368188	0.00284306	0.012809	0.010613	0.0249252	2.5e-11	0.0860003	0.2	0.00219999	0.000413877	0.00746002	0.00821665	0.00814795	-0.0257	0.3491	0.0274
rs9556403	-0.00224503	0.00797995	-0.0109735	0.0050874	3e-08	0.27	0.17	0.53	0.000406205	0.00730279	0.008033	0.00804921	-0.0951	0.000502805	0.0273
rs9583095	0.00236029	0.00604206	0.0199947	-0.00747921	4.2e-09	0.42	0.016	0.37	0.000418805	0.00751601	0.00826656	0.00828323	-0.0222	0.428	0.0281
rs968468	-0.00267346	0.00127419	0.0112824	-0.0025203	2.2e-09	0.87	0.2	0.780001	0.000445405	0.00802961	0.00884092	0.00885806	0.0165	0.568	0.0289
rs9820178	-0.0029806	0.0146109	0.00413608	-0.0127244	2.5e-10	0.0940005	0.67	0.19	0.000486348	0.00872133	0.00961407	0.00963695	-0.0208	0.520701	0.0323
rs9836030	-0.00219567	-0.0141131	-0.0202475	-0.00254288	3e-08	0.0470002	0.00969996	0.75	0.000397368	0.00710366	0.00782453	0.00784314	-0.0299	0.2617	0.0266
rs9906971	-0.00289693	-0.00904828	0.00497722	0.0104965	1e-09	0.29	0.6	0.27	0.000480181	0.00860319	0.00946954	0.00949127	0.0627	0.1029	0.0384
